# Supplementary material for: A draft genome for Spatholobus suberectus
Source: Sci Data. 2019 Jul 4;6:113. doi: 10.1038/s41597-019-0110-x (PMC6609623; doi:10.1038/s41597-019-0110-x)
Supplement: Supplementary file 1 — Download metadata file [file 41597_2019_110_MOESM1_ESM.zip]

Archive with 3 entries (3 files):
- a_Zhang477B_assay.txt
- s_Zhang477B_study.txt
- i_Investigation.txt
