# Supplementary material for: A draft genome for Spatholobus suberectus
Source: Sci Data. 2019 Jul 4;6:113. doi: 10.1038/s41597-019-0110-x (PMC6609623; doi:10.1038/s41597-019-0110-x)
Supplement: Supplementary file 1 — Download metadata file [file 41597_2019_110_MOESM1_ESM.zip › a_Zhang477B_assay.txt]

Sample Name	Protocol REF	Parameter Value[instrument]	Parameter Value[manufacturer]	Assay Name	Raw Data File	Comment[Data Repository]	Comment[Data Record Accession]	Comment[Data Record URI]	Protocol REF	Derived Data File	Comment[Data Repository]	Comment[Data Record Accession]	Comment[Data Record URI]	Protocol REF	Derived Data File	Comment[Data Repository]	Comment[Data Record Accession]	Comment[Data Record URI]
leaf DNA	Library construction, sequencing	HiSeq X Ten	Illumina	DES01994_L4_DNA_sequence	SRR7801878	NCBI Sequence Read Archive	SRP157950	https://identifiers.org/ncbi/insdc.sra:SRP157950	Genome assembly	QUWT01000001-QUWT01000816	GenBank	QUWT00000000	https://identifiers.org/ncbi/insdc:QUWT00000000	Statistics	Summary of S. suberectus pseudomolecules;Hi-C assembly result;Classification of repetitive elements;Gene structure annotation;functional annotation statistics;Annotation of non-coding RNA	figshare	10.6084/m9.figshare.c.4414709.v1	https://doi.org/10.6084/m9.figshare.c.4414709.v1
leaf DNA	Library construction, sequencing	HiSeq X Ten	Illumina	DES02309_L1_DNA_sequence	SRR7801877	NCBI Sequence Read Archive	SRP157950	https://identifiers.org/ncbi/insdc.sra:SRP157950	Genome assembly	QUWT01000001-QUWT01000816	GenBank	QUWT00000000	https://identifiers.org/ncbi/insdc:QUWT00000000	Statistics	Summary of S. suberectus pseudomolecules;Hi-C assembly result;Classification of repetitive elements;Gene structure annotation;functional annotation statistics;Annotation of non-coding RNA	figshare	10.6084/m9.figshare.c.4414709.v1	https://doi.org/10.6084/m9.figshare.c.4414709.v1
leaf DNA	Library construction, sequencing	HiSeq X Ten	Illumina	DES02309_L2_DNA_sequence	SRR7801876	NCBI Sequence Read Archive	SRP157950	https://identifiers.org/ncbi/insdc.sra:SRP157950	Genome assembly	QUWT01000001-QUWT01000816	GenBank	QUWT00000000	https://identifiers.org/ncbi/insdc:QUWT00000000	Statistics	Summary of S. suberectus pseudomolecules;Hi-C assembly result;Classification of repetitive elements;Gene structure annotation;functional annotation statistics;Annotation of non-coding RNA	figshare	10.6084/m9.figshare.c.4414709.v1	https://doi.org/10.6084/m9.figshare.c.4414709.v1
leaf DNA	Library construction, sequencing	HiSeq X Ten	Illumina	NDHX00024-AK1803_L2_DNA_sequence	SRR7694094	NCBI Sequence Read Archive	SRP157950	https://identifiers.org/ncbi/insdc.sra:SRP157950	Genome assembly	QUWT01000001-QUWT01000816	GenBank	QUWT00000000	https://identifiers.org/ncbi/insdc:QUWT00000000	Statistics	Summary of S. suberectus pseudomolecules;Hi-C assembly result;Classification of repetitive elements;Gene structure annotation;functional annotation statistics;Annotation of non-coding RNA	figshare	10.6084/m9.figshare.c.4414709.v1	https://doi.org/10.6084/m9.figshare.c.4414709.v1
leaf DNA	Library construction, sequencing	HiSeq X Ten	Illumina	NDHX00024-AK1804_L2_DNA_sequence	SRR7694093	NCBI Sequence Read Archive	SRP157950	https://identifiers.org/ncbi/insdc.sra:SRP157950	Genome assembly	QUWT01000001-QUWT01000816	GenBank	QUWT00000000	https://identifiers.org/ncbi/insdc:QUWT00000000	Statistics	Summary of S. suberectus pseudomolecules;Hi-C assembly result;Classification of repetitive elements;Gene structure annotation;functional annotation statistics;Annotation of non-coding RNA	figshare	10.6084/m9.figshare.c.4414709.v1	https://doi.org/10.6084/m9.figshare.c.4414709.v1
leaf DNA	Library construction, sequencing	HiSeq X Ten	Illumina	NDHX00024-AK1805_L2_DNA_sequence	SRR7694095	NCBI Sequence Read Archive	SRP157950	https://identifiers.org/ncbi/insdc.sra:SRP157950	Genome assembly	QUWT01000001-QUWT01000816	GenBank	QUWT00000000	https://identifiers.org/ncbi/insdc:QUWT00000000	Statistics	Summary of S. suberectus pseudomolecules;Hi-C assembly result;Classification of repetitive elements;Gene structure annotation;functional annotation statistics;Annotation of non-coding RNA	figshare	10.6084/m9.figshare.c.4414709.v1	https://doi.org/10.6084/m9.figshare.c.4414709.v1
leaf DNA	Library construction, sequencing	HiSeq X Ten	Illumina	NDHX00024-AK1647_L2_DNA_sequence	SRR7750206	NCBI Sequence Read Archive	SRP157950	https://identifiers.org/ncbi/insdc.sra:SRP157950	Genome assembly	QUWT01000001-QUWT01000816	GenBank	QUWT00000000	https://identifiers.org/ncbi/insdc:QUWT00000000	Statistics	Summary of S. suberectus pseudomolecules;Hi-C assembly result;Classification of repetitive elements;Gene structure annotation;functional annotation statistics;Annotation of non-coding RNA	figshare	10.6084/m9.figshare.c.4414709.v1	https://doi.org/10.6084/m9.figshare.c.4414709.v1
leaf DNA	Library construction, sequencing	Sequel SMRT	PacBio	m54166_170816_205604.subreads.bam	SRR7801887	NCBI Sequence Read Archive	SRP157950	https://identifiers.org/ncbi/insdc.sra:SRP157950	Genome assembly	QUWT01000001-QUWT01000816	GenBank	QUWT00000000	https://identifiers.org/ncbi/insdc:QUWT00000000	Statistics	Summary of S. suberectus pseudomolecules;Hi-C assembly result;Classification of repetitive elements;Gene structure annotation;functional annotation statistics;Annotation of non-coding RNA	figshare	10.6084/m9.figshare.c.4414709.v1	https://doi.org/10.6084/m9.figshare.c.4414709.v1
leaf DNA	Library construction, sequencing	Sequel SMRT	PacBio	m54166_170815_190630.subreads.bam	SRR7801886	NCBI Sequence Read Archive	SRP157950	https://identifiers.org/ncbi/insdc.sra:SRP157950	Genome assembly	QUWT01000001-QUWT01000816	GenBank	QUWT00000000	https://identifiers.org/ncbi/insdc:QUWT00000000	Statistics	Summary of S. suberectus pseudomolecules;Hi-C assembly result;Classification of repetitive elements;Gene structure annotation;functional annotation statistics;Annotation of non-coding RNA	figshare	10.6084/m9.figshare.c.4414709.v1	https://doi.org/10.6084/m9.figshare.c.4414709.v1
leaf DNA	Library construction, sequencing	Sequel SMRT	PacBio	m54175_170730_100316.subreads.bam	SRR7801889	NCBI Sequence Read Archive	SRP157950	https://identifiers.org/ncbi/insdc.sra:SRP157950	Genome assembly	QUWT01000001-QUWT01000816	GenBank	QUWT00000000	https://identifiers.org/ncbi/insdc:QUWT00000000	Statistics	Summary of S. suberectus pseudomolecules;Hi-C assembly result;Classification of repetitive elements;Gene structure annotation;functional annotation statistics;Annotation of non-coding RNA	figshare	10.6084/m9.figshare.c.4414709.v1	https://doi.org/10.6084/m9.figshare.c.4414709.v1
leaf DNA	Library construction, sequencing	Sequel SMRT	PacBio	m54175_170725_074951.subreads.bam	SRR7801888	NCBI Sequence Read Archive	SRP157950	https://identifiers.org/ncbi/insdc.sra:SRP157950	Genome assembly	QUWT01000001-QUWT01000816	GenBank	QUWT00000000	https://identifiers.org/ncbi/insdc:QUWT00000000	Statistics	Summary of S. suberectus pseudomolecules;Hi-C assembly result;Classification of repetitive elements;Gene structure annotation;functional annotation statistics;Annotation of non-coding RNA	figshare	10.6084/m9.figshare.c.4414709.v1	https://doi.org/10.6084/m9.figshare.c.4414709.v1
leaf DNA	Library construction, sequencing	Sequel SMRT	PacBio	m54171_170816_012054.subreads.bam	SRR7801883	NCBI Sequence Read Archive	SRP157950	https://identifiers.org/ncbi/insdc.sra:SRP157950	Genome assembly	QUWT01000001-QUWT01000816	GenBank	QUWT00000000	https://identifiers.org/ncbi/insdc:QUWT00000000	Statistics	Summary of S. suberectus pseudomolecules;Hi-C assembly result;Classification of repetitive elements;Gene structure annotation;functional annotation statistics;Annotation of non-coding RNA	figshare	10.6084/m9.figshare.c.4414709.v1	https://doi.org/10.6084/m9.figshare.c.4414709.v1
leaf DNA	Library construction, sequencing	Sequel SMRT	PacBio	m54167_170804_064757.subreads.bam	SRR7801882	NCBI Sequence Read Archive	SRP157950	https://identifiers.org/ncbi/insdc.sra:SRP157950	Genome assembly	QUWT01000001-QUWT01000816	GenBank	QUWT00000000	https://identifiers.org/ncbi/insdc:QUWT00000000	Statistics	Summary of S. suberectus pseudomolecules;Hi-C assembly result;Classification of repetitive elements;Gene structure annotation;functional annotation statistics;Annotation of non-coding RNA	figshare	10.6084/m9.figshare.c.4414709.v1	https://doi.org/10.6084/m9.figshare.c.4414709.v1
leaf DNA	Library construction, sequencing	Sequel SMRT	PacBio	m54175_170805_000833.subreads.bam	SRR7801885	NCBI Sequence Read Archive	SRP157950	https://identifiers.org/ncbi/insdc.sra:SRP157950	Genome assembly	QUWT01000001-QUWT01000816	GenBank	QUWT00000000	https://identifiers.org/ncbi/insdc:QUWT00000000	Statistics	Summary of S. suberectus pseudomolecules;Hi-C assembly result;Classification of repetitive elements;Gene structure annotation;functional annotation statistics;Annotation of non-coding RNA	figshare	10.6084/m9.figshare.c.4414709.v1	https://doi.org/10.6084/m9.figshare.c.4414709.v1
leaf DNA	Library construction, sequencing	Sequel SMRT	PacBio	m54175_170804_135856.subreads.bam	SRR7801884	NCBI Sequence Read Archive	SRP157950	https://identifiers.org/ncbi/insdc.sra:SRP157950	Genome assembly	QUWT01000001-QUWT01000816	GenBank	QUWT00000000	https://identifiers.org/ncbi/insdc:QUWT00000000	Statistics	Summary of S. suberectus pseudomolecules;Hi-C assembly result;Classification of repetitive elements;Gene structure annotation;functional annotation statistics;Annotation of non-coding RNA	figshare	10.6084/m9.figshare.c.4414709.v1	https://doi.org/10.6084/m9.figshare.c.4414709.v1
leaf DNA	Library construction, sequencing	Sequel SMRT	PacBio	m54175_170804_034913.subreads.bam	SRR7801881	NCBI Sequence Read Archive	SRP157950	https://identifiers.org/ncbi/insdc.sra:SRP157950	Genome assembly	QUWT01000001-QUWT01000816	GenBank	QUWT00000000	https://identifiers.org/ncbi/insdc:QUWT00000000	Statistics	Summary of S. suberectus pseudomolecules;Hi-C assembly result;Classification of repetitive elements;Gene structure annotation;functional annotation statistics;Annotation of non-coding RNA	figshare	10.6084/m9.figshare.c.4414709.v1	https://doi.org/10.6084/m9.figshare.c.4414709.v1
leaf DNA	Library construction, sequencing	Sequel SMRT	PacBio	m54175_170730_200238.subreads.bam	SRR7801880	NCBI Sequence Read Archive	SRP157950	https://identifiers.org/ncbi/insdc.sra:SRP157950	Genome assembly	QUWT01000001-QUWT01000816	GenBank	QUWT00000000	https://identifiers.org/ncbi/insdc:QUWT00000000	Statistics	Summary of S. suberectus pseudomolecules;Hi-C assembly result;Classification of repetitive elements;Gene structure annotation;functional annotation statistics;Annotation of non-coding RNA	figshare	10.6084/m9.figshare.c.4414709.v1	https://doi.org/10.6084/m9.figshare.c.4414709.v1
leaf DNA	Library construction, sequencing	Sequel SMRT	PacBio	m54175_170805_101807.subreads.bam	SRR7801879	NCBI Sequence Read Archive	SRP157950	https://identifiers.org/ncbi/insdc.sra:SRP157950	Genome assembly	QUWT01000001-QUWT01000816	GenBank	QUWT00000000	https://identifiers.org/ncbi/insdc:QUWT00000000	Statistics	Summary of S. suberectus pseudomolecules;Hi-C assembly result;Classification of repetitive elements;Gene structure annotation;functional annotation statistics;Annotation of non-coding RNA	figshare	10.6084/m9.figshare.c.4414709.v1	https://doi.org/10.6084/m9.figshare.c.4414709.v1
leaf DNA	Library construction, sequencing	HiSeq X Ten	Illumina	DTG_HiC_169_DNA_sequence	SRR7829968	NCBI Sequence Read Archive	SRP157950	https://identifiers.org/ncbi/insdc.sra:SRP157950	Genome assembly	QUWT01000001-QUWT01000816	GenBank	QUWT00000000	https://identifiers.org/ncbi/insdc:QUWT00000000	Statistics	Summary of S. suberectus pseudomolecules;Hi-C assembly result;Classification of repetitive elements;Gene structure annotation;functional annotation statistics;Annotation of non-coding RNA	figshare	10.6084/m9.figshare.c.4414709.v1	https://doi.org/10.6084/m9.figshare.c.4414709.v1
