# Supplementary material for: A draft genome for Spatholobus suberectus
Source: Sci Data. 2019 Jul 4;6:113. doi: 10.1038/s41597-019-0110-x (PMC6609623; doi:10.1038/s41597-019-0110-x)
Supplement: Supplementary file 1 — Download metadata file [file 41597_2019_110_MOESM1_ESM.zip › s_Zhang477B_study.txt]

Source Name	Characteristics[organism]	Term Source REF	Term Accession Number	Characteristics[organism part]	Term Source REF	Term Accession Number	Protocol REF	Sample Name	Factor Value[growth condition]
Nanning Guangxi Zhuang Autonomous Region	Spatholobus suberectus	NCBITaxon	NCBITaxon:455371	leaf	BTO	BTO:0000713	Plant materials and DNA extraction	leaf DNA	maintenance
