# Supplementary material for: A draft genome for Spatholobus suberectus
Source: Sci Data. 2019 Jul 4;6:113. doi: 10.1038/s41597-019-0110-x (PMC6609623; doi:10.1038/s41597-019-0110-x)
Supplement: Supplementary file 1 — Download metadata file [file 41597_2019_110_MOESM1_ESM.zip › i_Investigation.txt]

# Investigation File generated for Scientific Data with Investigation File Authoring Tool version 0.1.0 on 12/06/2019 - This metadata file is CC0
ONTOLOGY SOURCE REFERENCE
Term Source Name	NCBITaxon	BTO	ERO	EFO	OBI
Term Source File	http://data.bioontology.org/ontologies/NCBITAXON	http://data.bioontology.org/ontologies/BTO	http://data.bioontology.org/ontologies/ERO	http://data.bioontology.org/ontologies/EFO	http://data.bioontology.org/ontologies/OBI
Term Source Version	2016AB	unknown	2013-08-02	3.6.0	2014-08-18
Term Source Description	National Center for Biotechnology Information (NCBI) Organismal Classification	BRENDA Tissue and Enzyme Source Ontology	Eagle-I Research Resource Ontology	Experimental Factor Ontology	Ontology for Biomedical Investigations
INVESTIGATION
Investigation Identifier
Investigation Title
Investigation Description
Investigation Submission Date
Investigation Public Release Date
INVESTIGATION PUBLICATIONS
Investigation PubMed ID
Investigation Publication DOI
Investigation Publication Author List
Investigation Publication Title
Investigation Publication Status
Investigation Publication Status Term Accession Number
Investigation Publication Status Term Source REF
INVESTIGATION CONTACTS
Investigation Person Last Name
Investigation Person Mid Initials
Investigation Person First Name
Investigation Person Address
Investigation Person Phone
Investigation Person Fax
Investigation Person Email
Investigation Person Affiliation
Investigation Person Roles
Investigation Person Roles Term Accession Number
Investigation Person Roles Term Source REF
STUDY
Study Identifier	10.1038/s41597-019-0110-x
Study Title	A draft genome for Spatholobus suberectus
Study Submission Date	12/10/2018
Study Public Release Date	04/07/2019
Study Description	https://www.nature.com/articles/s41597-019-0110-x
Study File Name	s_Zhang477B_study.txt
Comment[Subject Keywords]	""
Comment[Manuscript Licence]	CC BY-4.0
Comment[Experimental Metadata Licence]	CC0
Comment[Supplementary Information File Name]
Comment[Supplementary Information File Type]
Comment[Supplementary Information File URL]
Comment[Data Repository]	GenBank;NCBI Sequence Read Archive;figshare
Comment[Data Record Accession]	QUWT00000000;SRP157950;doi:10.6084/m9.figshare.c.4414709.v1
Comment[Data Record URI]	https://identifiers.org/ncbi/insdc:QUWT00000000;https://identifiers.org/ncbi/insdc.sra:SRP157950;https://doi.org/10.6084/m9.figshare.c.4414709.v1
STUDY DESIGN DESCRIPTORS
Study Design Type	sequence assembly objective	sequence annotation objective
Study Design Type Term Accession Number	ERO:0100054	ERO:0100065
Study Design Type Term Source REF	ERO	ERO
STUDY PUBLICATIONS
Study PubMed ID
Study Publication DOI
Study Publication Author List
Study Publication Title
Study Publication Status
Study Publication Status Term Accession Number
Study Publication Status Term Source REF
STUDY FACTORS
Study Factor Name	growth condition
Study Factor Type	growth condition
Study Factor Type Term Accession Number	http://www.ebi.ac.uk/efo/EFO_0000523
Study Factor Type Term Source REF	EFO
STUDY ASSAYS
Study Assay Measurement Type	whole genome sequencing assay
Study Assay Measurement Type Term Accession Number	OBI:0002117
Study Assay Measurement Type Term Source REF	OBI
Study Assay Technology Type	DNA sequencing
Study Assay Technology Type Term Accession Number	OBI:0000626
Study Assay Technology Type Term Source REF	ERO
Study Assay Technology Platform	""
Study Assay File Name	a_Zhang477B_assay.txt
STUDY PROTOCOLS
Study Protocol Name	Plant materials and DNA extraction	Library construction, sequencing	Genome assembly	Statistics
Study Protocol Type	sample collection protocol	DNA sequencing	sequence_assembly	data transformation
Study Protocol Type Term Accession Number	http://www.ebi.ac.uk/efo/EFO_0005518	OBI:0000626	SO:0000353	OBI:0200000
Study Protocol Type Term Source REF	EFO	ERO	OBI	ERO
Study Protocol Description				
Study Protocol URI	""	""	""	""
Study Protocol Version				
Study Protocol Parameters Name	""	instrument;manufacturer	""	""
Study Protocol Parameters Name Term Accession Number	""	""	""	""
Study Protocol Parameters Name Term Source REF	""	""	""	""
Study Protocol Components Name	""	""	""	""
Study Protocol Components Type	""	""	""	""
Study Protocol Components Type Term Accession Number	""	""	""	""
Study Protocol Components Type Term Source REF	""	""	""	""
STUDY CONTACTS
Study Person Last Name	Qin	Wu	Wei	Liang	Song	Zhou	Wang	Li	Wu	Zhang	Hui	Wang	Miao	Zhang
Study Person First Name	Shuangshuang	Lingqing	Kunhua	Ying	Zhijun	Xiaolei	Shuo	Mingjie	Qinghua	Kaijian	Yuanyuan	Shuying	Jianhua	Zhongyi
Study Person Mid Initials
Study Person Email	""	""	""	""	""	""	""	""	""	""	""	""	mjh1962@vip.163.com	zyzhang@fafu.edu.cn
Study Person Phone
Study Person Fax
Study Person Address
Study Person Affiliation	College of Crop Science, Fujian Agriculture and Forestry University, Fuzhou, 350002, China	Novogene Bioinformatics Institute, Beijing, 100083, China	Guangxi Key Laboratory of Medicinal Resources Protection and Genetic Improvement, Guangxi Botanical Garden of Medicinal Plants, Nanning, 530023, China	Guangxi Key Laboratory of Medicinal Resources Protection and Genetic Improvement, Guangxi Botanical Garden of Medicinal Plants, Nanning, 530023, China	Guangxi Key Laboratory of Medicinal Resources Protection and Genetic Improvement, Guangxi Botanical Garden of Medicinal Plants, Nanning, 530023, China	Guangxi Key Laboratory of Medicinal Resources Protection and Genetic Improvement, Guangxi Botanical Garden of Medicinal Plants, Nanning, 530023, China	Guangxi Key Laboratory of Medicinal Resources Protection and Genetic Improvement, Guangxi Botanical Garden of Medicinal Plants, Nanning, 530023, China	College of Crop Science, Fujian Agriculture and Forestry University, Fuzhou, 350002, China	Guangxi Key Laboratory of Medicinal Resources Protection and Genetic Improvement, Guangxi Botanical Garden of Medicinal Plants, Nanning, 530023, China	Novogene Bioinformatics Institute, Beijing, 100083, China	Novogene Bioinformatics Institute, Beijing, 100083, China	Novogene Bioinformatics Institute, Beijing, 100083, China	Guangxi Key Laboratory of Medicinal Resources Protection and Genetic Improvement, Guangxi Botanical Garden of Medicinal Plants, Nanning, 530023, China	College of Crop Science, Fujian Agriculture and Forestry University, Fuzhou, 350002, China
Study Person Roles
Study Person Roles Term Accession Number
Study Person Roles Term Source REF
Comment[Study Person ORCID]	""	""	""	""	""	""	""	""	""	""	""	""	""	""
Comment[Funder]
Comment[FundRef ID]
Comment[Funder Term Source REF]
Comment[Grant Identifier]
